# Supplementary material for: Zinc Therapy in Mild Cognitive Impairment: Cognitive Stabilization in Pharmacodynamically Responsive Patients in the ZINCAiD Trial
Source: Biomolecules. 2025 Sep 1;15(9):1268. doi: 10.3390/biom15091268 (PMC12466942; doi:10.3390/biom15091268)
Supplement: Supplementary file 1 [file biomolecules-15-01268-s001.zip]

Archive with 1 entries (1 files):
- biomolecules-3819631-supplementary.pdf
